# Supplementary material for: FDA Escherichia coli Identification (FDA-ECID) Microarray: a Pangenome Molecular Toolbox for Serotyping, Virulence Profiling, Molecular Epidemiology, and Phylogeny
Source: Appl Environ Microbiol. 2016 May 16;82(11):3384–94. doi: 10.1128/AEM.04077-15 (PMC4959244; doi:10.1128/AEM.04077-15)
Supplement: Supplemental material [file AEM.04077-15_zam999117173sd2.xlsx]

## Sheet: Supplemental Table 1
Supplemental Table 1. Strains investigated
Strain	Groupa	FDA-ECID Ob	FDA-ECID Hb
55989	B1	O104	H4
86-24	E	O157	H7
CFT073	B2	O6	H1
EC1234	E	O55	H7
EC1274	E	O157	H7
EC1276	E	O157	H7
EC1363	B2	O55	H6
EC1364	B2	O55	H6
EC1369	E	O55	H7
EC1370	B1	O111	H8
EC1372	B1	O26	H11
EC1373	B1	O128	H2
EC1374	B1	O111	H2
EC1375	B1	O111	H2
EC1391	E	O55	H7
EC1412_1	B2	O55	H6
EC1412_2	B2	O55	H6
EC1413	B2	O55	H6
EC1414	B2	O55	H6
EC1415	B2	O55	H6
EC1416	B2	O55	H6
EC1417	B2	O55	H6
EC1418	B2	O55	H6
EC1419	B2	O55	H6
EC1420	B2	O55	H6
EC1421	B2	O55	H6
EC1422	E	O157	H7
EC1423	E	O157	H7
EC1424	E	O157	H7
EC1425	E	O157	H7
EC1426	E	O157	H7
EC1427	E	O157	H7
EC1428	E	O157	H7
EC1429	E	O157	H7
EC1430	E	O157	H7
EC1431	E	O157	H7
EC1432	E	O157	H7
EC1433	E	O157	H7
EC1434	E	O55	H7
EC1435	E	O55	H7
EC1436	E	O55	H7
EC1437	E	O55	H7
EC1438	E	O55	H7
EC1439	A	O111	H12
EC1440	A	O111	H12
EC1441	A	O111	H12
EC1442	A	O111	H4
EC1443	A	O111	H4
EC1444	B1	O157	H43
EC1445	A	O157	H42
EC1446	B1	O157	H43
EC1447	B1	O157	H43
EC1448	B1	O157	H43
EC1449	B1	O111	H8
EC1450	B1	O111	H8
EC1451	B1	O111	H11
EC1452	B1	O111	H11
EC1453	B1	O111	H8
EC1454	B1	O26	H11
EC1455	B1	O26	H11
EC1456	B1	O26	H11
EC1457	B1	O26	H11
EC1458	B1	O26	H11
EC1459	B1	O26	H11
EC1460	B1	O26	H11
EC1461	B1	O26	H11
EC1462	B1	O26	H11
EC1463	B1	O26	H11
EC1464	B1	O15	H11
EC1465	B1	O128	H2
EC1466	B1	O128	H2
EC1467	B1	O45	H2
EC1468	B1	O128	H2
EC1469	B1	O128	H2
EC1470	B1	O111	H2
EC1471	B1	O111	H2
EC1472	B1	O111	H2
EC1473	B1	O111	H2
EC1474	B1	O111	H2
EC1475	B1	O128	H7
EC1476	B1	O128	H7
EC1477	B1	O128	H7
EC1478	B1	O128	H7
EC1479	B1	O128	H7
EC1480	B1	O86	H8
EC1481	B1	O128	H21
EC1482	B1	O128	H21
EC1483	B1	O128	H21
EC1484	B1	O128	H21
EC1485	B1	O111	H21
EC1486	B1	O111	H21
EC1487	B1	O111	H21
EC1488	B1	O111	H21
EC1489	B1	O111	H21
EC1499	B1	O70	H11
EC1502	B1	O113	H19
EC1506	B1	O146	H21
EC1514	B1	NT	H28
EC1515	A	O9	H4
EC1517	B1	O111	H9
EC1518	B1	O103	H2
EC1519	B2	O6	H31
EC1520	B1	O148 / D1	H28
EC1521_1	B2	O6	H1
EC1521_2	B2	O6	H1
EC1521_3	B2	O6	H1
EC1537	B2	O107 / O117	H12
EC1539	A	NT	H5
EC1542	B2	O123 / O186	H45
EC1551	B2	NT	H15
EC1564	B2	NT	H1
EC1617	A	O16	H48
EC1641	E	O145	H28
EC1656	B1	O121 / D7	H19
EC1658	B1	O103	H25
EC1734	E	O157	H7
EC1736	E	O157	H7
EC1737	E	O157	H7
EC1738	E	O157	H7
EC1891	B1	O104	H4
EC1892	B1	O104	H4
EC1893	B1	O104	H4
EC1894	B1	O104	H4
EC1908	B1	O104	H4
EC1913	B1	O111	H8
EC1915	CL1	O2 / O50	H25
EC1927	B1	O103	H11
EC1945	B1	O91	H14
EC1946	B1	O91	H14
EC1953	B1	O146	H21
EC1978	E	O157	H7
EC1979	E	O157	H7
EC1980	E	O157	H7
EC1981	E	O157	H7
EC1982	B1	O103	H25
EC1994	B1	O103	H25
EC2014	B1	O111	H2
EC2015	E	O145	H28
EC2016	B1	O104	H21
EC2322	B1	NT	H52
EC2323	B1	NT	H52
EC2324	A	O53 / B4	H20
EC2326	B1	O22	H8
EC2327	B1	O121 / D7	H19
EC2328	B1	NT	H52
EC2329	B1	NT	H52
EC2330	B1	O28ac / O42	H25
EC2332	B1	NT	H2
EC2333	B1	NT	H8
EC2334	B1	NT	H16
EC2335	B1	O45	H16
EC2336	B1	B9	H2
EC2337	B1	NT	H11
EC2338	B1	O113	H21
EC2339	B1	O8	H28
EC2340	B1	NT	H19
EC2341	B1	NT	H21
EC2342	B1	O113	H21
EC2343	B1	O168 / D4	H8
EC2344	B1	NT	H25
EC2345	B1	NT	H49
EC2346	B1	NT	H38
EC2347	B1	B9	H2
EC2348	B1	O8	H28
EC2349	B1	NT	H16
EC2350	B1	NT	H2
EC2351	D	NT	H20
EC2352	B1	O130 / D6	H11
EC2353	D	NT	H20
EC2354	B1	B9	H2
EC2355	D	NT	H20
EC2356	B1	B9	H2
EC2357	B1	NT	H21
EC2358	B1	NT	H2
EC2359	B1	O130 / D6	H11
EC2360	B1	NT	H28
EC2361	B1	O168 / D4	H8
EC2362	A	NT	H30
EC2363	B1	NT	H49
EC2364	CL1	O17 / O44 / O73 / O77 / O106	H45
EC2365	B1	NT	H11
EC2366	B1	O26	H11
EC2367	CL1	O17 / O44 / O73 / O77 / O106	H45
EC2368	CL1	O17 / O44 / O73 / O77 / O106	H45
EC2369	CL1	O17 / O44 / O73 / O77 / O106	H45
EC2370	B1	NT	H7
EC2371	B1	NT	H7
EC2372	B1	O174	H21
EC2373	B1	O21	H21
EC2374	B1	O165	H25
EC2375	B1	NT	H8
EC2376	B1	O130 / D6	H11
EC2377	B1	NT	H19
EC2378	B1	B9	H2
EC2379	B1	B9	H2
EC2380	B1	B9	H2
EC2381	B1	NT	H7
EC2382	B1	NT	H16
EC2383	D	NT	H28
EC2384	B1	O174	H28
EC2385	B1	NT	H7
EC2386	B1	O8	H14
EC2387	B1	NT	H2
EC2388	A	NT	H19
EC2389	B1	NT	H7
EC2391	B1	O113	H21
EC2392	B1	O113	H21
EC2393	B2	NT	H6
EC2394	D	O101 / O162	H6
EC2395	B1	O45	H2
EC2396	B1	O45	H2
EC2397	B1	NT	H2
EC2398	B1	NT	H2
EC2399	E	O157	H7
EC2400	E	O145	H28
EC2401	A	NT	H10
EC2402	B1	O168 / D4	H8
EC2403	B1	O168 / D4	H8
EC2404	B1	O115	H25
EC2405	B1	O6	H34
EC2406	B1	O6	H34
EC2407	B1	O177	H11
EC2408	B1	O168 / D4	H8
EC2409	B1	O168 / D4	H8
EC2410	B1	O6	H34
EC2411	B1	O6	H34
EC2412	B1	O6	H34
EC2413	B1	O6	H34
EC2414	B1	O6	H34
EC2415	B1	O103	H2
EC2416	B1	O26	H11
EC2417	B1	O103	H2
EC2418	B1	O6	H34
EC2419	B1	O6	H34
EC2420	B1	O6	H34
EC2421	B1	O103	H2
EC2422	B1	O6	H34
EC2423	B1	O6	H34
EC2424	B1	O168 / D4	H8
EC2425	B1	O168 / D4	H8
EC2426	B1	O6	H34
EC2427	B1	O6	H34
EC2428	B1	O103	H2
EC2429	B1	O6	H34
EC2430	B1	O6	H34
EC2431	B1	O6	H34
EC2432	B1	O26	H11
EC2433	B1	O26	H11
EC2434	B1	O26	H11
EC2435	B1	O168 / D4	H8
EC2436	B1	O168 / D4	H8
EC2437	B1	O168 / D4	H8
EC2438	B1	O168 / D4	H8
EC2439	B1	O26	H11
EC2440	E	O157	H7
EC2441	B1	O6	H34
EC2442	B1	O6	H34
EC2443	B1	O6	H34
EC2444	B1	O26	H11
EC2445	B1	O6	H34
EC2446	B1	O6	H34
EC2447	B1	O6	H34
EC2448	B1	O6	H34
EC2449	CL1	NT	H45
EC2450	B1	O111	H8
EC2451	B1	O174	H21
EC2452	E	O157	H7
EC2453	E	O157	H7
EC2457	B1	O91	H14
EC2458	B1	O145	H25
EC2459	E	O157	H7
EC2461	B1	O113	H21
EC2462	B1	O111	H8
EC2463	B1	O26	H11
EC2502	E	O157	H7
EC2503	E	O157	H7
EC2504	B1	O26	H11
EC2505	B1	O26	H11
EC2506	B1	O91	H21
EC2507	B1	O113	H21
EC2508	B1	O113	H21
EC2509	B1	O113	H21
EC2510	B1	O21	NT
EC2511	E	O15	H45
EC2513	A	O21	NT
EC2514	A	NT	H11
EC2515	B1	O66	H10
EC2516	B1	O87	H14
EC2517	B1	NT	H21
EC2518	B1	NT	H21
EC2519	A	O109	H19
EC2521	A	NT	H2
EC2522	B1	O15	H27
EC2523	B1	O8	H16
EC2524	B1	O174	H21
EC2525	B1	NT	H9
EC2526	B1	NT	H38
EC2527	B1	O177	H25
EC2528	B1	NT	H49
EC2529	B1	O91	H21
EC2530	B1	O91	H14
EC2531	B1	O130 / D6	H11
EC2532	B1	O130 / D6	H11
EC2533	B1	O130 / D6	H11
EC2534	B1	O130 / D6	H11
EC2535	B1	O130 / D6	H11
EC2536	B1	NT	H52
EC2537	B1	O98	H21
EC2538	B1	O145	H25
EC2539	B1	O98	H21
EC2540	B1	O98	H21
EC2541	A	O6	H10
EC2542	A	O6	H10
EC2543	A	O6	H10
EC2544	B1	O111	H8
EC2545	B1	O111	H8
EC2546	B1	O8 & B17	H19
EC2547	A	NT	H16
EC2548	B1	NT	H7
EC2549	A	O6	H10
EC2550	A	O101 / O162	H9
EC2551	A	O6	H10
EC2552	A	O6	H10
EC2553	A	NT	H32
EC2554	A	NT	H30
EC2555	A	NT	H30
EC2556	B1	O150 / D13	H20
EC2557	B1	O146	H21
EC2558	B1	O146	H21
EC2559	B1	NT	H19
EC2560	B1	O8 & B17	H19
EC2561	D	NT	H25
EC2562	B1	O45	H2
EC2563	B1	O103	H2
EC2564	B1	O103	H2
EC2565	A	O111	H10
EC2566	B1	O111	H11
EC2567	B1	O113	H21
EC2568	E	O145	H28
EC2569	E	O157	H7
EC2570	B1	O26	H11
EC2571	E	O145	H28
EC2572	E	O157	H7
EC2573	E	O157	H7
EC2574	B1	O26	H11
EC2575	E	O157	H7
EC2576	E	O157	H7
EC2577	E	O145	H28
EC2578	B1	O165	H25
EC2582	B1	O26	H11
EC2583	B1	O26	H11
EC2584	B1	O26	H11
EC2585	B1	O26	H11
EC2586	B1	O103	H2
EC2587	B1	O103	H2
EC2588	B1	O103	H2
EC2589	B1	O103	H2
EC2590	E	O145	H28
EC2591	E	O145	H28
EC2592	E	O145	H28
EC2593	E	O145	H28
EC2594	B1	O104	H7
EC2595	B1	O104	H7
EC2596	B1	O104	H7
EC2597	B1	O104	H7
EC2598	B1	O104	H21
EC2599	B1	O26	H11
EC2600	B1	O103	H2
EC2601	E	O145	H28
EC2602	A	O159	H21
EC2603	A	O18	H14
EC2703	D	NT	H14
EC2704	A	O9	H9
EC2705	A	O9	H9
EC2706	A	NT	NT
EC2708	B1	NT	H49
EC2709	B1	O177	H25
EC2710	B1	O91	H14
EC2711	B1	NT	H7
EC2712	B1	O111	H8
EC2713	B1	O111	H8
EC2714	B1	O111	H8
EC2715	B1	O111	H8
EC2716	B1	O45	H2
EC2717	A	O45	H16
EC2718	A	O45	H16
EC2719	A	O45	H16
EC2720	B1	O45	H2
EC2721	B1	O111	H8
EC2722	B1	O146	H21
EC2723	B1	O146	H21
EC2724	E	O157	H7
EC2725	E	O157	H7
EC2726	B1	O104	H7
EC2727	B1	O104	H7
EC2728	B1	O174	H8
EC2729	E	O55	H7
EC2730	B1	O128	H2
EC2731	B1	O177	H25
EC2732	B1	O111	H8
EC2733	A	O113	H4
EC2734	B1	O103	H2
EC2735	B1	O26	H11
EC2736	E	NT	NT
EC2738	B1	NT	H21
EC2739	B1	O174	H21
EC2740	E	O157	H7
EC2741	D	O17 / O44 / O73 / O77 / O106	H18
EC2742	E	O8	H19
EC2743	B1	O174	H8
EC2744	A	O141	NT
EC2745	A	O118 / O151	H12
EC2746	B1	O128	H2
EC2747	CL1	O2 / O50	H25
EC2748	B1	O146	H21
EC2749	E	NT	H26
EC2750	E	O157	H7
EC2751	A	O113	H4
EC2752	E	O157	H7
EC2753	A	O124 / O164 / D3	H30
EC2754	A	O78	H11
EC2755	B1	O177	H25
EC2756	B1	O111	H8
EC2757	B1	O128	H2
EC2758	B1	O26	H11
EC2759	B1	O121 / D7	H19
EC2760	B1	O104	H4
EC2761	D	O166	H15
EC2762	B1	O103	H2
EC2763	B1	NT	H19
EC2764	B1	O8	H30
EC2765	A	NT	H4
EC2766	A	O6	H10
EC2767	A	O6	H10
EC2768	A	O6	H10
EC2769	B1	O81	H21
EC2770	B1	NT	H10
EC2773	B1	O8	H45
EC2774	A	NT	H32
EC2775	F	O1	H7
EC2776	B2	NT	H40
EC2778	B1	O25	H21
EC2779	B1	O8	H30
EC2781	A	NT	H6
EC2783	A	O25	H30
EC2785	A	O121 / D7	H11
EC2786	A	NT	H1 or H12
EC2787	E	NT	H25
EC2788	B1	O7	H21
EC2790	B1	O26	H11
EC2791	A	NT	H6
EC2792	B1	O8	H45
EC2793	A	NT	H4
EC2794	A	NT	H32
EC2795	A	O25	H30
EC2797	A	O121 / D7	H11
EC2799	E	NT	H25
EC2800	B2	O25	H1
EC2801	F	O1	H7
EC2802	B2	O2 / O50	H4
EC2803	A	O8	H49
EC2804	B1	NT	H19
EC2805	B1	O8	H30
EC2807	A	O25	H30
EC2808	B2	NT	H40
EC2809	B1	NT	H19
EC2811	B1	O7	H21
EC2812	B1	O26	H11
EC2813	B1	O26	H11
EC2814	B1	O26	H11
EC2815	B1	O26	H11
EC2816	B1	O26	H11
EC2817	CL3	NT	H52
EC2818	CL5	NT	H56
EC2819	CL4	NT	NT
EC2820	B2	O71	H49
EC2821	CL2	NT	NT
EC2822	CL1	O2 / O50	H45
EC2823	B1	O98	H21
EC2824	B1	O98	H21
EC2825	E	O157	H7
EC2826	E	O157	H7
EC2832	E	O157	H7
EC2838	E	O157	H7
EC2839	B1	O174	H8
EC2840	E	O8	H19
EC2841	A	O118 / O151	H12
EC2842	E	O157	H7
EC2843	D	O166	H15
EC2844	D	O139	H1
EC2845	B1	O128	H2
EC2846	CL1	O2 / O50	H25
EC2847	B2	O145	H34
EC2848	B1	O121 / D7	H19
EC2849	D	O166	H15
EC2850	B1	O91	H14
EC2851	E	O55	H7
EC2852	B1	O103	H2
EC2853	B1	O26	H11
EC2854	E	O157	H7
EC2855	A	O78	H2
EC2856	B1	O111	H8
EC2857	B1	O26	H11
EC2858	B1	O111	H8
EC2859	D	O166	H15
EC2860	B2	O63	H6
EC2861	B1	O104	H7
EC2862	E	O157	H7
EC2863	E	NT	H26
EC2864	E	O157	H7
EC2865	B1	O174	H21
EC2866	B1	O121 / D7	H19
EC2868	B1	O104	H7
EC2869	B1	O104	H7
EC2870	B1	O104	H7
EC2871	B1	O104	H7
EC2872	B1	O104	H7
EC2873	A	O21	H10
EC2874	A	O174	H27
EC3522	E	O8	H19
EC3648	A	O141	H4
EC3761	B1	O91	H14
EC3763	B1	O22	H8
EC3804	B1	NT	H16
EC3806	B1	NT	H16
EC3808	B1	NT	H16
EC3809	B1	NT	H16
EC3810	B1	NT	H16
EC3811	B1	NT	H25
EC4045	E	O157	H7
EC4076	E	O157	H7
EC4115	E	O157	H7
EC4206	E	O157	H7
EC4401	E	O157	H7
EcoliC	A	NT	H19
ECOR01	A	NT	H4
ECOR02	A	NT	H32
ECOR03	A	NT	H32
ECOR04	A	NT	H20
ECOR05	A	NT	H6
ECOR06	A	NT	H5
ECOR07	B1	O8	H45
ECOR08	A	O86	H2
ECOR09	A	O167 / B3	H4
ECOR10	A	O6	H10
ECOR11	A	NT	H4
ECOR12	A	NT	H32
ECOR13	A	NT	H25
ECOR14	A	O71	H4
ECOR15	A	O25	H30
ECOR16	A	NT	H10
ECOR17	A	O29 / D11	H1 or H12
ECOR18	A	NT	H11
ECOR19	A	NT	H5
ECOR20	A	O121 / D7	H11
ECOR21	A	O121 / D7	H11
ECOR22	A	O150 / D13	H28
ECOR23	B2	O25	H1
ECOR24	A	O15	H14
ECOR25	A	O90 / O127	H40
ECOR26	B1	O104	H21
ECOR27	B1	O104	H21
ECOR28	B1	O104	H2
ECOR29	B1	O150 / D13	H21
ECOR30	B1	O113	H21
ECOR31	E	NT	H25
ECOR32	B1	O7	H21
ECOR33	B1	O7	H21
ECOR34	B1	NT	H21
ECOR35	F	O1	H7
ECOR36	F	O1	H7
ECOR37	E	O55	H7
ECOR38	F	O7	H45
ECOR39	F	O7	H45
ECOR40	F	O7	H45
ECOR41	F	O7	H45
ECOR42	E	B2	H26
ECOR43	E	O112ab / B15	H18
ECOR44	D	O17 / O44 / O73 / O77 / O106	H34
ECOR45	B1	NT	H2
ECOR46	D	O1	H6
ECOR47	D	O17 / O44 / O73 / O77 / O106	H18
ECOR48	D	NT	H15
ECOR49	F	O2 / O50	H4
ECOR50	F	O2 / O50	H4
ECOR51	B2	O25	H1
ECOR52	B2	O25	H1
ECOR53	B2	NT	H5
ECOR54	B2	O25	H1
ECOR55	B2	O25	H1
ECOR56	B2	O6	H1
ECOR57	B2	O2 / O50	H1
ECOR58	B1	O112ab / B15	H8
ECOR59	B2	NT	H40
ECOR60	B2	NT	H5
ECOR61	B2	O2 / O50	H4
ECOR62	B2	O2 / O50	H4
ECOR63	B2	NT	H7
ECOR64	B2	O75	H5
ECOR65	B2	O8	H10
ECOR66	B2	NT	H40
ECOR67	A	O8	H49
ECOR68	B1	O25	H21
ECOR69	B1	O86	H10
ECOR70	B1	O78	H19
ECOR71	B1	NT	H19
ECOR72	B1	O8	H30
EDL933	E	O157	H7
K-12	A	O16	H48
Sakai	E	O157	H7
a E. coli phylogroup or cryptic lineage (CL).
b NT, nontypeable.

## Sheet: Supplemental Table 2
Supplemental Table 2. Seqences used in the design of the FDA-ECID microarray
Accession	Type	Description
NC_000913	chromosome	Escherichia coli str. K-12 substr. MG1655
NC_002655	chromosome	Escherichia coli O157:H7 str. EDL933
NC_002695	chromosome	Escherichia coli O157:H7 str. Sakai
NC_004337	chromosome	Shigella flexneri 2a str. 301
NC_004431	chromosome	Escherichia coli CFT073
NC_004741	chromosome	Shigella flexneri 2a str. 2457T
NC_007384	chromosome	Shigella sonnei Ss046
NC_007606	chromosome	Shigella dysenteriae Sd197
NC_007613	chromosome	Shigella boydii Sb227
NC_007779	chromosome	Escherichia coli str. K-12 substr. W3110
NC_007946	chromosome	Escherichia coli UTI89
NC_008253	chromosome	Escherichia coli 536
NC_008258	chromosome	Shigella flexneri 5 str. 8401
NC_008563	chromosome	Escherichia coli APEC O1
NC_009800	chromosome	Escherichia coli HS
NC_009801	chromosome	Escherichia coli E24377A
NC_010468	chromosome	Escherichia coli ATCC 8739
NC_010473	chromosome	Escherichia coli str. K-12 substr. DH10B
NC_010498	chromosome	Escherichia coli SMS-3-5
NC_010658	chromosome	Shigella boydii CDC 3083-94
NC_011353	chromosome	Escherichia coli O157:H7 str. EC4115
NC_011415	chromosome	Escherichia coli SE11
NC_011601	chromosome	Escherichia coli O127:H6 E2348/69
NC_011741	chromosome	Escherichia coli IAI1
NC_011742	chromosome	Escherichia coli S88
NC_011745	chromosome	Escherichia coli ED1a
NC_011748	chromosome	Escherichia coli 55989
NC_011750	chromosome	Escherichia coli IAI39
NC_011751	chromosome	Escherichia coli UMN026
NC_011993	chromosome	Escherichia coli LF82
NC_012759	chromosome	Escherichia coli BW2952
NC_012947	chromosome	Escherichia coli BL21-Gold(DE3)pLysS AG
NC_012967	chromosome	Escherichia coli B str. REL606
NC_013008	chromosome	Escherichia coli O157:H7 str. TW14359
NC_013353	chromosome	Escherichia coli O103:H2 str. 12009
NC_013361	chromosome	Escherichia coli O26:H11 str. 11368
NC_013364	chromosome	Escherichia coli O111:H- str. 11128
NC_013654	chromosome	Escherichia coli SE15
NC_013941	chromosome	Escherichia coli O55:H7 str. CB9615
NC_016822	chromosome	Shigella sonnei 53G
NC_016902	chromosome	Escherichia coli KO11
NC_017625	chromosome	Escherichia coli DH1
NC_017626	chromosome	Escherichia coli 042
NC_017628	chromosome	Escherichia coli IHE3034
NC_017631	chromosome	Escherichia coli ABU 83972
NC_017632	chromosome	Escherichia coli UM146
NC_017633	chromosome	Escherichia coli ETEC H10407
NC_017634	chromosome	Escherichia coli O83:H1 str. NRG 857C
NC_017635	chromosome	Escherichia coli W
NC_017641	chromosome	Escherichia coli UMNK88
NC_017644	chromosome	Escherichia coli NA114
NC_017646	chromosome	Escherichia coli O7:K1 str. CE10
NC_017651	chromosome	Escherichia coli str. clone D i2
NC_017652	chromosome	Escherichia coli str. clone D i14
NC_001371	plasmid	Escherichia coli pColE1
NC_002145	plasmid	Escherichia coli KL4 pKL1
NC_002487	plasmid	Escherichia coli pCol-let
NC_002698	plasmid	Shigella flexneri 5a pWR501
NC_004429	plasmid	Escherichia coli pIS2
NC_004851	plasmid	Shigella flexneri 2a str. 301 pCP301
NC_004998	plasmid	Escherichia coli p1658/97
NC_005019	plasmid	Escherichia coli LG74 pLG13
NC_005248	plasmid	Escherichia coli pIGAL1
NC_005324	plasmid	Escherichia coli p9123
NC_005327	plasmid	Escherichia coli pC15-1a
NC_005923	plasmid	Escherichia coli pFL129
NC_006671	plasmid	Escherichia coli A2363 pAPEC-O2-R
NC_006881	plasmid	Escherichia coli pColK-K235
NC_007365	plasmid	Escherichia coli EH41 pO113
NC_007385	plasmid	Shigella sonnei Ss046 pSS_046
NC_007607	plasmid	Shigella dysenteriae Sd197 pSD1_197
NC_007608	plasmid	Shigella boydii Sb227 pSB4_227
NC_007635	plasmid	Escherichia coli pCoo
NC_007675	plasmid	Escherichia coli A2363 pAPEC-O2-ColV
NC_007682	plasmid	Escherichia coli pMUR050
NC_008439	plasmid	Shigella sonnei pKKTET7
NC_008460	plasmid	Escherichia coli pO86A1
NC_008486	plasmid	Escherichia coli pMG828-1
NC_008487	plasmid	Escherichia coli pMG828-2
NC_008488	plasmid	Escherichia coli pMG828-3
NC_008489	plasmid	Escherichia coli pMG828-4
NC_008490	plasmid	Escherichia coli pMG828-5
NC_008597	plasmid	Escherichia coli pVI678
NC_009132	plasmid	Escherichia coli pLEW517
NC_009133	plasmid	Escherichia coli pNR1
NC_009344	plasmid	Shigella dysenteriae Sd197 pSD197_spA
NC_009345	plasmid	Shigella sonnei Ss046 pSS046_spA
NC_009346	plasmid	Shigella sonnei Ss046 pSS046_spB
NC_009347	plasmid	Shigella sonnei Ss046 pSS046_spC
NC_009602	plasmid	Escherichia coli pSFO157
NC_009781	plasmid	Escherichia coli pIGJC156
NC_010064	plasmid	Escherichia coli pLMO226
NC_013507	plasmid	Escherichia coli ETEC H10407 pEntH10407
NC_017647	plasmid	Escherichia coli O7:K1 str. CE10 pCE10A
NC_017649	plasmid	Escherichia coli O7:K1 str. CE10 pCE10C
NC_017659	plasmid	Escherichia coli O83:H1 str. NRG 857C pO83_CORR
NC_017721	plasmid	Escherichia coli ETEC H10407 p52
NC_017722	plasmid	Escherichia coli ETEC H10407 p666
NC_017723	plasmid	Escherichia coli ETEC H10407 p58
NC_017724	plasmid	Escherichia coli ETEC H10407 p948
NC_019089	plasmid	Escherichia coli pGUE-NDM
AAJT02	whole genome shotgun	Escherichia coli B7A
AAJU02	whole genome shotgun	Escherichia coli F11
AAJV02	whole genome shotgun	Escherichia coli E22
AAJW02	whole genome shotgun	Escherichia coli E110019
AAJX02	whole genome shotgun	Escherichia coli B171
AAKB02	whole genome shotgun	Escherichia coli 53638
AAMJ02	whole genome shotgun	Shigella dysenteriae 1012
AAMK02	whole genome shotgun	Escherichia coli 101-1
ABHK02	whole genome shotgun	Escherichia coli O157:H7 str. EC4206
ABHL02	whole genome shotgun	Escherichia coli O157:H7 str. EC4045
ABHM02	whole genome shotgun	Escherichia coli O157:H7 str. EC4042
ABHO01	whole genome shotgun	Escherichia coli O157:H7 str. EC4196
ABHP01	whole genome shotgun	Escherichia coli O157:H7 str. EC4113
ABHQ01	whole genome shotgun	Escherichia coli O157:H7 str. EC4076
ABHR01	whole genome shotgun	Escherichia coli O157:H7 str. EC4401
ABHS01	whole genome shotgun	Escherichia coli O157:H7 str. EC4486
ABHT01	whole genome shotgun	Escherichia coli O157:H7 str. EC4501
ABHU01	whole genome shotgun	Escherichia coli O157:H7 str. EC869
ABHW01	whole genome shotgun	Escherichia coli O157:H7 str. EC508
ABJT01	whole genome shotgun	Escherichia coli O157:H7 str. EC4024
ABKY02	whole genome shotgun	Escherichia coli O157:H7 str. TW14588
ACGN01	whole genome shotgun	Escherichia coli 83972
ACXE01	whole genome shotgun	Escherichia coli B088
ACXF01	whole genome shotgun	Escherichia coli B185
ACXG01	whole genome shotgun	Escherichia coli B354
ACXH01	whole genome shotgun	Escherichia coli FVEC1302
ACXI01	whole genome shotgun	Escherichia coli FVEC1412
ACXN01	whole genome shotgun	Escherichia coli O157:H7 str. FRIK966
ACXO01	whole genome shotgun	Escherichia coli O157:H7 str. FRIK2000
ADAU01	whole genome shotgun	Escherichia coli H736
ADAV01	whole genome shotgun	Escherichia coli M605
ADAW01	whole genome shotgun	Escherichia coli M718
ADAX01	whole genome shotgun	Escherichia coli TA206
ADAY01	whole genome shotgun	Escherichia coli TA143
ADAZ01	whole genome shotgun	Escherichia coli TA271
ADBA01	whole genome shotgun	Escherichia coli TA280
ADBB01	whole genome shotgun	Escherichia coli H591
ADBC01	whole genome shotgun	Escherichia coli H299
ADBT01	whole genome shotgun	Escherichia coli OP50
ADMX01	whole genome shotgun	Escherichia coli O157:H7 str. EC4009
ADTJ01	whole genome shotgun	Escherichia coli MS 198-1
ADTK01	whole genome shotgun	Escherichia coli MS 84-1
ADTL01	whole genome shotgun	Escherichia coli MS 115-1
ADTM01	whole genome shotgun	Escherichia coli MS 182-1
ADTN01	whole genome shotgun	Escherichia coli MS 146-1
ADTO01	whole genome shotgun	Escherichia coli MS 45-1
ADTP01	whole genome shotgun	Escherichia coli MS 69-1
ADTQ01	whole genome shotgun	Escherichia coli MS 187-1
ADTR01	whole genome shotgun	Escherichia coli MS 21-1
ADTS01	whole genome shotgun	Escherichia coli MS 117-3
ADTW01	whole genome shotgun	Escherichia coli MS 110-3
ADTX01	whole genome shotgun	Escherichia coli MS 153-1
ADTY01	whole genome shotgun	Escherichia coli MS 78-1
ADTZ01	whole genome shotgun	Escherichia coli MS 116-1
ADUA01	whole genome shotgun	Escherichia coli MS 16-3
ADUB01	whole genome shotgun	Escherichia coli MS 175-1
ADUC01	whole genome shotgun	Escherichia coli MS 200-1
ADUD01	whole genome shotgun	Escherichia coli MS 196-1
ADUE01	whole genome shotgun	Escherichia coli MS 185-1
ADUF01	whole genome shotgun	Escherichia coli MS 60-1
ADUG01	whole genome shotgun	Escherichia coli MS 57-2
ADUK01	whole genome shotgun	Escherichia coli 1827-70
ADUL01	whole genome shotgun	Escherichia coli 2362-75
ADUM01	whole genome shotgun	Escherichia coli 3431
ADUN01	whole genome shotgun	Escherichia coli EPECa14
ADUO01	whole genome shotgun	Escherichia coli E128010
ADUP01	whole genome shotgun	Escherichia coli LT-68
ADUQ01	whole genome shotgun	Escherichia coli OK1180
ADUR01	whole genome shotgun	Escherichia coli OK1357
ADUS01	whole genome shotgun	Escherichia coli RN587/1
ADUX01	whole genome shotgun	Escherichia coli O157:H7 str. EC4192
ADUY01	whole genome shotgun	Escherichia coli O157:H7 str. EC4084
ADUZ01	whole genome shotgun	Escherichia coli O157:H7 str. EC4127
ADVA01	whole genome shotgun	Escherichia coli O157:H7 str. EC4191
ADVB01	whole genome shotgun	Escherichia coli O157:H7 str. EC4205
ADVC01	whole genome shotgun	Escherichia coli O157:H7 str. EC536
ADWQ01	whole genome shotgun	Escherichia coli MS 85-1
ADWR01	whole genome shotgun	Escherichia coli MS 79-10
ADWS01	whole genome shotgun	Escherichia coli MS 145-7
ADWT01	whole genome shotgun	Escherichia coli MS 124-1
ADWU01	whole genome shotgun	Escherichia coli MS 119-7
ADWV01	whole genome shotgun	Escherichia coli MS 107-1
AEDF01	whole genome shotgun	Escherichia coli W
AEFA01	whole genome shotgun	Escherichia coli NC101
AEFE01	whole genome shotgun	Escherichia coli str. K-12 substr. MG1655star
AEFI01	whole genome shotgun	Escherichia coli H252
AEFJ01	whole genome shotgun	Escherichia coli H263
AEHS01	whole genome shotgun	Escherichia coli E1167
AEHT01	whole genome shotgun	Escherichia coli E1520
AEHU01	whole genome shotgun	Escherichia coli E482
AEHV01	whole genome shotgun	Escherichia coli H120
AEHW01	whole genome shotgun	Escherichia coli TW10509
AEHX01	whole genome shotgun	Escherichia coli H489
AEHY01	whole genome shotgun	Escherichia coli TA007
AEHZ01	whole genome shotgun	Escherichia coli M863
AELA01	whole genome shotgun	Escherichia coli TW10598
AELB01	whole genome shotgun	Escherichia coli TW10722
AELC01	whole genome shotgun	Escherichia coli TW10828
AELD01	whole genome shotgun	Escherichia coli TW11681
AELE01	whole genome shotgun	Escherichia coli TW14425
AERP01	whole genome shotgun	Escherichia coli O157:H7 str. 1044
AERQ01	whole genome shotgun	Escherichia coli O157:H7 str. EC1212
AERR01	whole genome shotgun	Escherichia coli O157:H7 str. 1125
AERT01	whole genome shotgun	Escherichia coli WV_060327
AERU01	whole genome shotgun	Escherichia coli EC4100B
AETX01	whole genome shotgun	Escherichia coli O157:H7 str. G5101
AETY01	whole genome shotgun	Escherichia coli O157:H- str. 493-89
AETZ01	whole genome shotgun	Escherichia coli O157:H- str. H 2687
AEUA01	whole genome shotgun	Escherichia coli O55:H7 str. 3256-97
AEUB01	whole genome shotgun	Escherichia coli O55:H7 str. USDA 5905
AEUC01	whole genome shotgun	Escherichia coli O157:H7 str. LSU-61
AEXD01	whole genome shotgun	Escherichia coli STEC_7v
AEZI02	whole genome shotgun	Escherichia coli 1.2741
AEZJ02	whole genome shotgun	Escherichia coli 97.0246
AEZK02	whole genome shotgun	Escherichia coli 5.0588
AEZL02	whole genome shotgun	Escherichia coli 97.0259
AEZM01	whole genome shotgun	Escherichia coli H30
AEZN01	whole genome shotgun	Escherichia coli 95.0941
AEZO02	whole genome shotgun	Escherichia coli 1.2264
AEZP01	whole genome shotgun	Escherichia coli 97.0264
AEZQ02	whole genome shotgun	Escherichia coli 96.0497
AEZR02	whole genome shotgun	Escherichia coli 99.0741
AEZS02	whole genome shotgun	Escherichia coli 3.2608
AEZT02	whole genome shotgun	Escherichia coli 93.0624
AEZU02	whole genome shotgun	Escherichia coli 4.0522
AEZV02	whole genome shotgun	Escherichia coli JB1-95
AEZW02	whole genome shotgun	Escherichia coli 96.154
AEZX02	whole genome shotgun	Escherichia coli 5.0959
AEZY01	whole genome shotgun	Escherichia coli 9.1649
AEZZ02	whole genome shotgun	Escherichia coli 9.0111
AFAA02	whole genome shotgun	Escherichia coli 4.0967
AFAB02	whole genome shotgun	Escherichia coli 2.3916
AFAC02	whole genome shotgun	Escherichia coli 3.3884
AFAD02	whole genome shotgun	Escherichia coli 2.4168
AFAE02	whole genome shotgun	Escherichia coli 3.2303
AFAF02	whole genome shotgun	Escherichia coli 3003
AFAG02	whole genome shotgun	Escherichia coli TW07793
AFAH02	whole genome shotgun	Escherichia coli B41
AFAI02	whole genome shotgun	Escherichia coli 900105 (10e)
AFAT01	whole genome shotgun	Escherichia coli PCN033
AFDQ01	whole genome shotgun	Escherichia coli STEC_B2F1
AFDR01	whole genome shotgun	Escherichia coli STEC_C165-02
AFDS01	whole genome shotgun	Escherichia coli 2534-86
AFDT01	whole genome shotgun	Escherichia coli 3030-1
AFDU01	whole genome shotgun	Escherichia coli STEC_94C
AFDV01	whole genome shotgun	Escherichia coli STEC_DG131-3
AFDW01	whole genome shotgun	Escherichia coli STEC_EH250
AFDX01	whole genome shotgun	Escherichia coli G58-1
AFDY01	whole genome shotgun	Escherichia coli STEC_H.1.8
AFDZ01	whole genome shotgun	Escherichia coli STEC_MHI813
AFEA01	whole genome shotgun	Escherichia coli STEC_S1191
AFEB01	whole genome shotgun	Escherichia coli TX1999
AFET01	whole genome shotgun	Escherichia coli AA86
AFJB01	whole genome shotgun	Escherichia coli DEC2B
AFOB02	whole genome shotgun	Escherichia coli O104:H4 str. LB226692
AFOG01	whole genome shotgun	Escherichia coli O104:H4 str. TY-2482
AFPN02	whole genome shotgun	Escherichia coli O104:H4 str. H112180280
AFPS01	whole genome shotgun	Escherichia coli O104:H4 str. 01-09591
AFRH01	whole genome shotgun	Escherichia coli O104:H4 str. C227-11
AFRI01	whole genome shotgun	Escherichia coli O104:H4 str. C236-11
AFRK01	whole genome shotgun	Escherichia coli O104:H4 str. 09-7901
AFRL01	whole genome shotgun	Escherichia coli O104:H4 str. 04-8351
AFRM01	whole genome shotgun	Escherichia coli O104:H4 str. 11-3677
AFRO01	whole genome shotgun	Escherichia coli O104:H4 str. H112180541
AFSO01	whole genome shotgun	Escherichia coli O104:H4 str. H112180282
AFST01	whole genome shotgun	Escherichia coli O104:H4 str. C227-11
AFUX01	whole genome shotgun	Escherichia coli O104:H4 str. 11-4404
AFUY01	whole genome shotgun	Escherichia coli O104:H4 str. 11-4522
AFUZ01	whole genome shotgun	Escherichia coli O104:H4 str. 11-4623
AFVA01	whole genome shotgun	Escherichia coli O104:H4 str. 11-4632 C1
AFVB01	whole genome shotgun	Escherichia coli O104:H4 str. 11-4632 C2
AFVC01	whole genome shotgun	Escherichia coli O104:H4 str. 11-4632 C3
AFVD01	whole genome shotgun	Escherichia coli O104:H4 str. 11-4632 C4
AFVE01	whole genome shotgun	Escherichia coli O104:H4 str. 11-4632 C5
AFVF01	whole genome shotgun	Escherichia coli O104:H4 str. Ec11-5538
AFVG01	whole genome shotgun	Escherichia coli O104:H4 str. Ec11-5537
AFVH01	whole genome shotgun	Escherichia coli O104:H4 str. Ec11-5536
AFVR01	whole genome shotgun	Escherichia coli O104:H4 str. TY-2482
AFVS01	whole genome shotgun	Escherichia coli O104:H4 str. TY-2482
AFVX01	whole genome shotgun	Escherichia coli XH140A
AFWB01	whole genome shotgun	Escherichia coli O104:H4 str. H112180540
AFWC01	whole genome shotgun	Escherichia coli O104:H4 str. H112180283
AFWO01	whole genome shotgun	Escherichia coli O104:H4 str. GOS1
AFWP01	whole genome shotgun	Escherichia coli O104:H4 str. GOS2
AGTD01	whole genome shotgun	Escherichia coli UMNF18
AGTH01	whole genome shotgun	Escherichia coli O113:H21 str. CL-3
AGTI01	whole genome shotgun	Escherichia coli O91:H21 str. B2F1
AGTJ01	whole genome shotgun	Escherichia coli O121:H19 str. MT#2
AGTK01	whole genome shotgun	Escherichia coli O45:H2 str. 03-EN-705
AGTL01	whole genome shotgun	Escherichia coli O145:H28 str. 4865/96
AIEV01	whole genome shotgun	Escherichia coli DEC1A
AIEW01	whole genome shotgun	Escherichia coli DEC1B
AIEX01	whole genome shotgun	Escherichia coli DEC1C
AIEY01	whole genome shotgun	Escherichia coli DEC1D
AIEZ01	whole genome shotgun	Escherichia coli DEC1E
AIFA01	whole genome shotgun	Escherichia coli DEC2A
AIFB01	whole genome shotgun	Escherichia coli DEC2C
AIFC01	whole genome shotgun	Escherichia coli DEC2D
AIFD01	whole genome shotgun	Escherichia coli DEC2E
AIFE01	whole genome shotgun	Escherichia coli DEC3A
AIFF01	whole genome shotgun	Escherichia coli DEC3B
AIFG01	whole genome shotgun	Escherichia coli DEC3C
AIFH01	whole genome shotgun	Escherichia coli DEC3D
AIFI01	whole genome shotgun	Escherichia coli DEC3E
AIFJ01	whole genome shotgun	Escherichia coli DEC3F
AIFK01	whole genome shotgun	Escherichia coli DEC4A
AIFL01	whole genome shotgun	Escherichia coli DEC4B
AIFM01	whole genome shotgun	Escherichia coli DEC4C
AIFN01	whole genome shotgun	Escherichia coli DEC4D
AIFO01	whole genome shotgun	Escherichia coli DEC4E
AIFP01	whole genome shotgun	Escherichia coli DEC4F
AIFQ01	whole genome shotgun	Escherichia coli DEC5A
AIFR01	whole genome shotgun	Escherichia coli DEC5B
AIFS01	whole genome shotgun	Escherichia coli DEC5C
AIFT01	whole genome shotgun	Escherichia coli DEC5D
AIFU01	whole genome shotgun	Escherichia coli DEC5E
AIFV01	whole genome shotgun	Escherichia coli DEC6A
AIFW01	whole genome shotgun	Escherichia coli DEC6B
AIFX01	whole genome shotgun	Escherichia coli DEC6C
AIFY01	whole genome shotgun	Escherichia coli DEC6D
AIFZ01	whole genome shotgun	Escherichia coli DEC6E
AIGA01	whole genome shotgun	Escherichia coli DEC7A
AIGB01	whole genome shotgun	Escherichia coli DEC7B
AIGC01	whole genome shotgun	Escherichia coli DEC7C
AIGD01	whole genome shotgun	Escherichia coli DEC7D
AIGE01	whole genome shotgun	Escherichia coli DEC7E
AIGF01	whole genome shotgun	Escherichia coli DEC8A
AIGG01	whole genome shotgun	Escherichia coli DEC8B
AIGH01	whole genome shotgun	Escherichia coli DEC8C
AIGI01	whole genome shotgun	Escherichia coli DEC8D
AIGJ01	whole genome shotgun	Escherichia coli DEC8E
AIGK01	whole genome shotgun	Escherichia coli DEC9A
AIGL01	whole genome shotgun	Escherichia coli DEC9B
AIGM01	whole genome shotgun	Escherichia coli DEC9C
AIGN01	whole genome shotgun	Escherichia coli DEC9D
AIGO01	whole genome shotgun	Escherichia coli DEC9E
AIGP01	whole genome shotgun	Escherichia coli DEC10A
AIGQ01	whole genome shotgun	Escherichia coli DEC10B
AIGR01	whole genome shotgun	Escherichia coli DEC10C
AIGS01	whole genome shotgun	Escherichia coli DEC10D
AIGT01	whole genome shotgun	Escherichia coli DEC10E
AIGU01	whole genome shotgun	Escherichia coli DEC10F
AIGV01	whole genome shotgun	Escherichia coli DEC11A
AIGW01	whole genome shotgun	Escherichia coli DEC11B
AIGX01	whole genome shotgun	Escherichia coli DEC11C
AIGY01	whole genome shotgun	Escherichia coli DEC11D
AIGZ01	whole genome shotgun	Escherichia coli DEC11E
AIHA01	whole genome shotgun	Escherichia coli DEC12A
AIHB01	whole genome shotgun	Escherichia coli DEC12B
AIHC01	whole genome shotgun	Escherichia coli DEC12C
AIHD01	whole genome shotgun	Escherichia coli DEC12D
AIHE01	whole genome shotgun	Escherichia coli DEC12E
AIHF01	whole genome shotgun	Escherichia coli DEC13A
AIHG01	whole genome shotgun	Escherichia coli DEC13B
AIHH01	whole genome shotgun	Escherichia coli DEC13C
AIHI01	whole genome shotgun	Escherichia coli DEC13D
AIHJ01	whole genome shotgun	Escherichia coli DEC13E
AIHK01	whole genome shotgun	Escherichia coli DEC14A
AIHL01	whole genome shotgun	Escherichia coli DEC14B
AIHM01	whole genome shotgun	Escherichia coli DEC14C
AIHN01	whole genome shotgun	Escherichia coli DEC14D
AIHO01	whole genome shotgun	Escherichia coli DEC15A
AIHP01	whole genome shotgun	Escherichia coli DEC15B
AIHQ01	whole genome shotgun	Escherichia coli DEC15C
AIHR01	whole genome shotgun	Escherichia coli DEC15D
AIHS01	whole genome shotgun	Escherichia coli DEC15E
CADZ01	whole genome shotgun	Escherichia coli HM605

## Sheet: Supplemental Table 3
Supplemental Table 3. Shiga toxin detection
ProbeSet Namea	Allelesb
stx1_AB030485	stx1a
stx1c_EU273279	stx1c
stx1d_AB050959	stx1d
stx2_AB030484_s	stx2a, stx2c, stx2d, stx2h
stx2c_GQ429172_s	stx2b, stx2c, stx2d
stx2d_AB048224	stx2b
stx2e_AJ567998_s	stx2e, stx2f
stx2f_AJ010730	stx2f
stx2g_GQ995452	stx2g
stx2h_AM904726_s	stx2e, stx2h, stx2i
stx2i_FN252457	stx2i
a The unique name used to identify each probeset.
b The alleles that the array predicts to be present.

## Sheet: Supplemental Table 4
Supplemental Table 4. Intimin (eae) allele designations
ECID designation	Alternate designation	GenBank accession no.
α1	α	AF022236
α2	α2	DQ523600
α3	ζ	AJ298279
α4	ζ	AF449417
α5	ν	DQ523615
α6	ο	AY696838
α7	τ	AY696839
α8	none	FJ609835
α9	none	AB647400
α10	none	AB647368
α11	none	AB647609
β1	β	AJ277443
β2	β2	DQ523605
β3	β3	AJ876653
β4	δ / κ	DQ523603
β5	none	AF311901
γ1	γ	AP002566
γ2	γ2 / θ	AF449420
γ3	μ	DQ523607
γ4	σ	FJ609819
γ5	none	FJ609821
γ6	none	FJ609809
γ7	τ*	FM872416
γ8	none	AB647385
ε1	ε	AJ303141
ε2	ε2	DQ523614
ε3	ε3	FJ609827
ε4	ε4	AJ876651
ε5	η	DQ523604
ε6	η2	FJ609813
ε7	ξ	DQ523610
ε8	π	FJ609811
ι1	ι	DQ523602
ι2	ι2	AY696842
ι3	υ	FM872417
λ1	λ	AF530557
λ2	λ2	DQ523609
λ3	none	AB647397
λ4	none	AB647608
ρ1	ρ	DQ523613
ρ2	none	FJ609834
ρ3	none	FJ609818
* A different allele than α7 that was given the τ designation in error by Yamamoto et al.

## Sheet: Supplemental Table 5
Supplemental Table 5. SNPs represented on the FDA-ECID microarray
Position in K-12 MG1655 (U00096.2)	Reference base	Alternate base
171	T	A
406	C	T
537	C	T
1425	A	G
1593	A	G
1689	C	T
1824	C	T
1935	T	C
1956	C	G
2343	C	T
3004	C	T
3265	C	T
3362	A	C
3456	C	T
3472	G	T
3493	T	A
3547	C	T
3655	G	A
3696	G	A
3802	G	A
3895	C	T
4045	G	T
4084	G	A
4201	C	T
4304	G	A
4669	G	T
5234	G	A
5315	T	C
5806	G	A
5851	G	T
6048	C	T
6061	G	T
6267	G	T
6815	T	G
6850	A	G
6864	C	T
6973	C	T
7219	C	A
7711	A	T
7774	C	T
7852	C	T
7867	G	A
7939	G	A
8255	C	T
8381	C	T
8426	C	T
8510	C	T
8926	T	C
9092	C	T
9238	G	A
9284	C	T
9488	G	A
9539	G	T
9566	G	T
9596	T	A
9623	C	A
9953	A	G
10078	C	T
10359	C	T
10375	G	T
10509	C	A
10840	G	A
11021	T	C
11512	C	T
12026	T	G
12101	G	A
12149	G	A
12279	C	T
12309	A	G
12384	T	C
12408	A	G
12465	A	T
12553	C	T
12624	C	G
12651	G	C
12691	C	T
12714	C	T
12879	T	C
13227	G	A
13254	C	T
13278	A	C
13389	G	C
13479	T	C
13587	C	T
13632	T	C
13719	A	C
13765	A	G
13779	C	T
13821	A	G
13866	G	A
13909	G	T
13932	A	G
13959	G	T
14097	A	T
14323	A	G
14336	C	T
14365	C	T
14438	A	G
14500	G	A
14542	C	A
14647	T	C
14824	G	A
15265	T	C
16997	G	T
17502	A	G
17614	G	T
17992	C	A
21664	C	T
21976	C	T
22048	G	A
22171	G	A
22307	T	C
22468	C	G
22579	C	T
22610	C	T
22780	G	T
22801	A	G
23590	G	A
23662	C	T
23758	T	C
24367	G	A
24520	A	G
24534	T	A
24829	G	A
24977	C	T
25116	A	G
25132	G	A
25155	G	A
25374	G	A
25404	C	T
26209	G	T
26242	A	T
26264	C	T
26300	G	A
26828	C	T
27203	T	A
27693	C	T
28361	A	T
28418	G	C
28787	G	A
28817	T	G
29027	T	C
29111	C	T
29683	C	T
29705	G	A
29902	C	T
30391	G	A
30478	G	A
30879	T	C
31482	T	C
31509	C	T
31614	C	T
31629	G	A
31944	T	C
32290	C	T
32442	C	T
33327	C	T
33652	C	T
33675	T	C
34026	A	G
45903	G	A
46070	T	C
46388	T	A
46517	T	C
46565	C	T
46751	C	T
47039	G	A
47152	C	A
47686	C	T
48623	C	T
48746	T	C
49211	A	G
49355	A	G
49397	T	C
49433	G	A
49493	C	T
49554	C	T
49778	C	T
49982	T	C
50005	C	T
50197	C	T
50213	G	A
50596	C	T
50731	T	C
51031	G	A
51271	G	A
51351	C	T
51448	G	A
51756	A	G
51987	C	T
52002	C	T
52045	T	C
52218	C	A
52553	C	T
52760	A	G
52955	C	T
53263	A	G
54060	G	A
54369	C	T
54418	C	T
54466	G	A
54763	T	A
54860	G	A
54903	A	G
54929	T	C
55016	G	T
56228	T	C
56438	A	G
56762	C	T
57585	G	A
57684	C	T
57726	C	T
58047	G	A
58072	C	T
58119	G	A
59933	T	C
60176	T	C
60370	T	C
60721	G	A
60925	C	T
61123	G	A
61480	A	C
61498	T	C
61612	G	A
61765	G	A
62077	G	T
88446	A	C
88513	C	T
88528	C	T
88714	C	T
88737	C	T
88750	G	A
88829	C	T
88855	C	T
88921	G	A
89263	A	G
89276	C	T
89290	C	T
89570	A	C
89678	C	T
89754	T	C
89783	G	A
90170	T	C
90231	C	T
90247	C	T
90277	G	T
90402	C	T
90540	C	T
90867	C	A
90984	C	T
91141	A	G
91154	C	T
91472	C	T
91574	G	A
91697	G	A
92057	T	C
92130	C	T
92312	C	T
92564	A	G
92645	G	A
92714	T	C
93050	C	A
93210	A	T
93253	C	T
93384	T	C
93834	C	T
94474	C	T
94493	G	A
94518	C	T
94599	T	C
95033	G	A
95572	C	T
95639	C	T
95726	C	T
95739	C	T
95984	T	A
96154	T	C
96751	A	G
96773	A	T
96790	C	T
96835	C	T
97006	A	G
97021	G	A
97051	T	C
97284	A	C
97356	C	T
97416	T	C
97449	G	T
97467	G	T
97626	G	A
98343	G	A
98483	G	A
98517	G	A
98546	A	G
98567	C	T
98612	A	C
98906	C	T
99012	T	G
99113	A	C
99179	C	T
99204	C	T
99287	C	T
99377	C	T
99491	G	C
99545	T	G
99620	G	A
99709	A	G
99769	C	T
100036	C	A
100237	C	T
100261	G	A
100366	G	T
100414	C	T
100501	C	T
100519	G	T
100617	C	T
100743	T	A
100845	T	C
100893	T	C
101199	G	A
101403	T	C
101979	G	A
102128	C	T
102227	A	C
102695	T	A
102716	G	A
103222	C	T
103331	G	T
103424	G	A
103460	C	T
103481	G	A
103502	T	A
103604	A	T
103655	C	T
103725	G	A
103742	G	A
103816	C	T
104023	G	A
104128	C	T
104209	C	A
104242	C	T
104293	G	A
104314	C	T
104518	G	A
104548	A	T
104779	T	C
104878	G	A
107848	C	T
107866	A	T
107938	T	A
112333	T	C
112357	A	G
112398	C	T
112432	G	A
112549	T	C
112646	G	A
112963	G	T
113150	C	T
113178	G	A
113617	C	T
113634	C	T
113657	T	C
113679	A	T
114185	C	T
114236	C	T
114256	C	A
114361	A	T
117283	C	T
117382	G	A
117397	G	T
117439	G	A
117499	G	A
117536	C	T
117603	G	A
118097	G	A
118628	A	G
119083	T	G
119230	T	C
120889	C	G
121255	G	A
121372	A	G
121426	C	T
121549	C	T
121968	C	T
121996	G	A
122061	G	A
122262	T	C
122352	G	A
122436	C	T
122680	C	T
122709	T	C
122723	C	T
122903	C	T
123274	C	T
123319	C	T
123410	C	A
123424	C	T
123563	C	T
123577	C	T
123727	G	T
123754	T	A
123805	G	A
123859	C	T
124138	C	T
124187	A	T
124588	G	A
124656	C	T
124689	A	G
125443	T	A
125461	C	T
125605	C	T
125656	T	A
126528	C	T
126798	T	A
127170	A	G
127257	G	A
127311	T	A
127365	T	G
127645	G	A
128160	C	T
128226	G	A
128268	C	T
128307	C	T
128331	C	T
128406	C	T
128517	C	T
128577	C	T
128652	C	T
129108	G	A
130415	T	C
130503	G	T
130733	C	T
131580	G	A
131701	A	G
132406	G	A
132433	C	T
132730	G	A
133018	C	T
133216	G	A
133321	C	T
134074	G	A
134651	G	A
135049	C	T
135151	A	G
135169	A	G
135400	A	G
135429	G	A
135637	A	G
135697	G	A
135724	G	T
135820	G	A
135997	G	A
136261	G	A
136366	C	T
136417	C	T
136846	G	A
136933	C	T
137005	G	A
137865	T	C
138306	C	T
138336	C	T
138586	C	T
139576	T	A
139978	G	C
139996	G	A
141001	G	A
141136	G	A
141176	G	A
141229	G	T
141306	C	T
141426	G	T
141487	C	T
141619	C	T
141685	T	C
141712	C	T
141781	G	C
141957	T	G
142564	C	T
142883	G	A
142964	C	T
143700	G	A
143725	G	A
143767	T	C
143839	T	A
144100	A	G
144319	A	G
144417	C	T
144517	G	A
144609	C	T
144714	C	T
144987	C	T
145233	A	G
145274	C	T
145482	G	A
145495	C	A
145785	G	A
145944	G	A
146455	A	G
146506	T	C
146524	A	G
146734	A	G
147581	G	A
147619	C	T
148859	A	T
157750	T	C
158089	C	T
158209	G	A
158698	G	A
158749	G	A
158905	A	G
158959	A	G
159051	G	A
160542	T	C
160740	G	T
160990	C	T
161225	A	G
161325	C	T
161347	G	C
161409	G	T
161442	A	G
161529	G	A
161654	A	G
161672	A	T
161837	T	C
161903	A	G
162038	C	T
162073	G	C
162740	C	T
163493	A	C
163929	C	T
164039	G	A
164185	G	T
164676	T	C
164700	T	C
164910	G	A
165194	T	C
165665	C	T
165686	C	T
165827	A	G
166028	C	G
166244	T	G
167407	C	A
167516	C	T
167555	T	A
167593	C	T
169882	T	A
170047	G	A
170460	C	T
170865	A	G
172499	T	C
172943	G	A
174360	A	G
174421	A	G
174619	T	C
174925	T	C
175089	C	T
175751	T	A
175769	T	C
175817	G	A
175931	G	A
176378	A	T
176583	A	G
176777	C	T
177284	G	A
177312	C	T
177374	C	T
177684	T	C
177701	A	T
177860	G	A
177935	C	T
178131	C	T
178299	G	A
178869	T	C
178973	A	G
179007	G	A
179035	C	T
179070	G	C
179109	C	T
179183	G	A
179293	G	A
179405	C	T
179419	C	T
179828	C	A
179896	C	T
180715	G	C
180740	G	A
181192	T	C
181234	C	T
181261	C	T
181345	T	C
181519	G	A
181813	C	T
182057	T	A
182119	A	G
182167	G	A
182188	C	T
182203	A	T
182367	A	G
182428	C	T
182453	C	T
182558	T	C
182762	T	C
182861	A	G
182993	C	T
183164	G	C
183312	T	G
183335	A	G
185564	G	A
185585	G	T
185726	C	T
185792	C	T
185921	T	C
186023	C	T
186050	C	T
186095	C	T
186119	A	G
186629	G	A
186675	G	A
186752	C	T
186839	C	T
187649	G	A
188042	C	T
188066	C	T
188102	G	A
188847	G	T
189000	G	A
189315	G	A
189417	C	T
189523	C	A
189621	G	C
189830	A	G
189939	C	T
190055	C	T
190095	C	T
190229	C	T
190377	C	T
190494	C	T
190569	G	A
191033	C	T
191058	G	A
191132	C	T
191171	C	T
191225	A	C
191240	A	G
191315	C	T
191432	A	G
191546	C	T
191675	A	G
191962	T	C
192119	C	T
192475	G	T
192511	T	C
192591	G	A
192615	G	A
192828	T	C
192913	C	T
193868	G	A
193964	G	A
194051	C	T
194092	G	A
194201	C	T
194363	C	T
194796	G	T
194818	A	G
195040	G	A
195100	G	T
195196	A	G
195269	C	T
195370	G	A
195431	C	T
195458	C	T
195552	C	T
195568	C	T
195637	C	T
195671	T	G
195721	C	T
195766	T	C
195888	T	C
195928	G	T
195953	C	T
195971	G	T
195997	A	T
196021	C	T
196037	C	A
196328	G	A
196390	G	A
196411	A	G
197313	G	A
197352	T	G
197414	A	G
197481	A	T
197673	T	A
197774	C	T
197790	G	A
198500	C	T
198785	G	A
198905	C	T
198941	T	C
198971	C	T
199016	C	T
199127	C	A
199283	A	G
202502	T	C
202669	A	G
202715	T	C
202733	C	T
202782	C	T
202808	T	C
203000	T	A
203015	C	T
203028	A	G
203063	C	T
203099	C	T
203114	C	T
203186	T	C
203303	C	T
203319	G	T
203467	T	C
203690	A	G
203743	T	C
204356	C	T
204831	G	A
204921	T	C
205269	T	C
205354	C	T
205417	A	G
206006	A	T
206019	G	A
206295	T	A
206397	T	C
207081	C	T
207315	T	C
207504	C	T
208063	G	A
208131	C	T
208178	C	T
208323	C	T
208725	C	T
208747	C	T
208773	A	G
208794	C	T
208816	C	T
208830	A	G
208971	T	C
209028	G	A
209861	G	A
209981	G	T
210098	C	T
211108	A	G
211485	C	T
211691	A	G
211763	C	T
211814	G	A
212032	G	A
212056	A	T
212239	G	A
212261	C	T
212326	C	T
212439	A	G
213389	C	T
213854	T	C
213879	G	T
213909	G	A
214042	G	T
214072	T	C
214144	T	A
214347	C	T
214502	T	G
214681	G	A
214940	T	C
215574	C	T
217110	A	G
217126	G	A
217213	A	G
217543	A	G
217660	G	A
217698	C	T
217993	T	C
218074	T	C
218125	A	T
218335	G	A
218410	A	C
218458	G	A
218816	C	T
218855	C	T
218996	C	T
219043	C	G
219271	T	C
219517	T	A
219663	G	A
219765	A	G
219780	G	A
219795	A	G
219920	G	A
220020	A	C
220131	T	G
220170	G	A
220188	G	A
220407	G	T
220623	T	C
220647	C	T
220707	T	C
220737	T	G
220773	A	G
220794	A	T
220836	G	A
221007	G	A
221124	T	A
221406	A	C
221427	G	A
221740	A	G
222052	G	A
222148	T	C
222267	A	T
229271	C	T
229793	G	A
229913	A	C
230042	C	T
230462	C	A
230647	C	A
230905	A	T
230923	T	A
231032	G	T
231152	G	A
231358	G	A
231469	A	G
231685	G	A
231820	C	T
231841	T	C
231854	C	T
231910	G	A
232642	A	G
232684	C	T
232855	C	T
232876	T	A
232897	A	G
233239	A	G
233257	T	C
233302	G	A
233353	C	T
233734	A	G
233827	C	T
233961	T	C
234004	G	A
234175	A	T
234266	T	C
234279	G	C
234309	A	G
234377	G	T
234426	A	G
234441	A	G
234645	C	T
234858	T	C
235328	A	G
235424	T	C
235709	T	A
235752	T	C
236399	T	C
236588	T	A
236648	A	G
240379	G	A
240399	T	A
241726	C	T
242356	T	C
242637	C	T
243277	C	T
243470	C	T
243489	C	T
243551	G	A
243599	C	T
243638	C	A
243869	T	C
244097	G	A
244983	G	T
245371	T	C
245826	A	G
245881	T	G
388124	A	G
388170	T	C
388556	C	A
388919	C	T
394565	G	A
394579	A	G
394753	G	T
395026	C	T
395089	G	C
395391	G	A
395477	C	T
395526	G	A
395569	A	G
395778	G	A
395819	T	A
395833	T	G
395913	C	T
396366	A	G
396664	C	T
396891	T	C
396906	G	A
397038	G	A
397062	A	G
397325	G	A
397524	A	T
397585	C	T
398330	G	A
398343	A	G
398360	C	T
398441	C	T
398504	G	T
398656	T	C
398957	G	A
399362	G	A
399803	G	A
400037	G	A
400607	G	T
400678	T	C
400792	C	T
401178	C	T
401451	G	T
402074	T	C
402630	G	A
402956	C	T
403184	G	A
403229	C	T
403242	G	A
403301	G	T
403587	C	A
404302	G	A
404332	T	G
404497	T	C
404608	C	G
404689	C	T
404879	C	T
404892	C	T
405022	A	G
405066	A	T
405158	C	T
405173	C	T
405302	C	T
405874	T	C
405898	C	T
405988	G	A
406100	A	G
406158	C	A
406182	C	T
406514	A	G
406580	A	G
406702	A	G
406720	G	A
406948	A	G
407152	A	G
407254	G	A
407589	G	A
407658	C	T
407673	C	T
408512	C	T
408815	A	G
409106	A	T
409121	C	T
409139	G	A
409192	G	A
409302	C	G
409341	G	A
409367	C	A
409416	C	T
410046	C	T
410974	A	C
411337	T	G
411493	C	T
411619	C	T
411694	G	A
411800	G	A
412032	A	G
412053	T	C
412101	A	G
412305	C	T
412404	A	G
412996	T	C
413538	C	G
413884	G	A
414243	C	T
414534	G	A
415373	C	T
415390	C	T
415427	A	T
415517	G	A
415656	T	G
415958	A	C
416111	A	G
416168	G	A
416203	G	T
416346	T	C
416461	G	A
416494	T	C
416521	C	T
416713	C	T
416971	G	A
417031	A	G
417056	C	G
417074	C	T
417232	A	G
417295	C	T
417316	G	A
417418	C	T
417578	C	T
417955	G	A
418074	C	T
418215	G	A
418267	C	T
418303	T	G
418588	T	C
418644	C	T
418786	C	T
418853	G	A
418955	C	T
419030	C	T
419240	G	A
419420	A	G
419453	G	A
419510	C	T
419780	C	T
419930	T	C
419978	A	G
420008	C	T
420098	C	T
420314	C	T
420335	G	A
420366	A	G
420389	T	C
420875	C	T
421043	C	G
421208	T	C
421478	G	T
421783	A	G
422395	T	C
422683	C	T
423657	G	T
423732	G	T
425111	G	A
425263	C	T
425296	C	T
425399	C	T
425489	G	A
425951	T	A
425978	T	C
426038	C	T
426107	A	G
426173	C	T
426230	G	A
426254	C	T
426314	T	C
426350	C	T
426402	G	A
426607	A	G
426696	T	G
426738	G	A
426762	G	A
426813	C	T
427182	C	T
427201	C	T
427371	T	C
427404	C	T
427563	T	C
427581	T	G
427626	T	G
427668	T	C
427851	C	T
428223	A	G
428271	C	T
428292	G	A
428373	G	A
428574	C	T
428809	C	T
428860	C	T
428902	T	C
428977	G	A
429004	T	C
429043	C	A
429106	A	G
429412	C	T
429517	C	T
429580	T	C
429957	C	T
430164	C	T
430399	C	T
430614	G	A
430745	C	T
430839	G	A
430860	G	A
431016	A	C
431220	C	T
431281	C	T
431332	T	C
431433	G	A
431689	G	A
431815	C	T
432567	G	A
434021	G	A
434035	T	A
434340	G	A
434534	T	C
434594	A	C
434666	G	A
434953	A	T
435825	C	T
436028	C	G
436822	C	T
436961	C	T
436997	G	A
437324	G	A
437348	G	C
437554	C	T
438026	T	A
438192	G	A
438556	G	A
439039	C	A
439066	T	C
439344	A	G
439416	T	C
439535	C	T
439567	A	G
439747	A	G
440062	T	C
440209	G	A
440278	C	T
440497	C	T
440547	C	A
440575	G	T
440693	C	T
440856	G	A
440907	C	T
441027	C	A
441147	A	G
442309	A	T
442858	G	A
442881	T	C
443557	G	A
443786	C	T
443807	C	T
443866	G	A
443879	C	T
458486	G	A
458577	C	T
458594	T	C
458633	G	A
458657	T	C
458759	C	T
458990	T	A
459072	G	A
459140	T	A
459327	C	T
459630	C	T
460208	C	T
460280	C	A
460314	C	T
460893	T	C
461016	T	A
461031	C	T
461149	G	A
461237	C	T
461333	C	T
461414	G	C
461453	A	T
461477	C	T
461909	C	T
461930	C	T
461989	C	T
462029	A	G
462191	A	G
462224	A	G
462265	A	G
462540	A	G
462562	C	T
462578	A	C
462650	G	A
462805	G	A
463297	G	A
463374	C	T
463940	G	C
464006	G	C
464034	G	T
464180	C	T
464298	C	A
464315	C	G
464350	G	A
464457	C	T
464739	A	G
464797	G	A
464845	T	C
464859	A	T
464923	A	G
464995	C	T
465154	G	A
465265	G	A
465310	C	T
465628	C	A
465814	A	G
465877	A	G
465919	T	C
465934	T	G
466068	G	A
466129	T	C
466207	C	T
467106	C	T
467122	T	C
467247	G	A
467273	C	T
467418	G	A
467455	C	T
467552	T	C
467571	A	G
467760	G	A
467804	T	C
467834	C	T
467906	T	C
468199	G	A
468937	G	A
469447	A	G
470063	T	G
470219	C	T
470270	T	C
470390	G	A
470795	T	A
471055	G	A
471134	G	A
471371	C	A
471589	C	T
471602	G	T
471623	G	A
471670	A	T
471842	A	T
472013	G	A
472145	C	T
472168	C	T
472201	G	A
472220	G	A
473681	G	A
473858	T	C
473926	A	T
473942	C	A
474071	A	C
474109	C	A
474137	G	A
474170	C	T
474185	A	T
474330	T	G
474344	C	T
474358	T	C
474402	A	T
474450	T	C
474627	G	T
474647	G	A
474731	A	T
474800	T	C
477555	G	A
477672	G	A
478199	G	A
478257	A	T
478362	C	T
478832	G	A
478855	G	A
479150	C	T
479332	T	A
479395	G	A
479479	G	A
479542	T	C
479594	A	G
479762	G	A
479858	G	A
479951	C	T
480070	A	C
480386	A	G
480520	C	A
480613	G	T
480631	C	T
480727	C	T
480799	G	T
480820	C	A
481027	A	G
481138	C	T
481396	G	A
481456	G	A
481524	A	G
481669	G	A
481684	G	A
481711	G	A
481756	G	T
481960	G	A
481975	G	A
482065	C	T
482475	C	T
482671	C	T
482773	C	A
482890	G	A
483082	G	A
483243	C	T
483291	G	A
483307	C	T
483325	A	G
483513	C	T
483802	G	A
483815	A	G
483845	T	C
483869	T	C
483887	G	A
484064	C	T
484172	C	A
484239	G	A
484450	G	A
484577	T	A
484673	C	T
484747	C	T
484765	C	T
484824	A	C
484931	G	A
485179	G	A
485203	A	C
485231	G	A
485278	A	G
485347	A	C
485387	C	T
485421	A	G
485452	G	A
485819	T	G
485858	G	A
485906	G	A
485987	C	T
486263	G	A
486312	C	A
486623	G	A
486866	C	T
486896	T	C
487085	C	T
487719	C	T
487761	C	T
487950	C	T
488148	C	T
488165	C	T
488192	C	T
488444	T	C
488483	T	G
488852	G	A
488891	A	G
488954	T	C
489029	G	A
489545	T	A
490156	T	C
490266	C	G
490279	C	T
490435	C	T
490650	A	G
491034	C	T
491330	C	T
491513	C	T
491714	C	T
491792	A	G
491891	C	T
492050	C	T
492935	G	C
493079	C	A
493703	G	A
493793	C	T
493880	C	T
494207	T	C
494385	A	G
494646	T	C
494712	T	C
494772	G	A
494919	C	T
495048	T	C
495144	T	C
495165	C	T
495312	T	C
495334	C	T
495357	C	T
495585	A	G
495720	G	A
495813	T	G
496143	G	A
496161	C	T
496356	C	T
496371	T	A
497264	C	A
497386	C	T
497650	G	A
498301	C	T
499585	A	G
499615	G	A
499825	C	A
500317	C	T
513190	C	T
513209	C	T
513355	C	T
513718	A	G
513733	A	G
513876	G	A
514176	T	C
514620	G	A
514797	A	G
514828	C	T
515233	C	T
515427	T	C
515670	C	T
515712	C	T
515956	C	T
515971	G	A
516014	G	A
516472	C	T
550966	A	G
551098	T	A
551584	A	G
551794	A	C
551934	C	T
552244	G	A
553277	G	T
553334	G	A
553355	C	T
553529	A	T
553698	A	G
553911	C	T
554013	A	G
554064	C	T
554112	C	T
554388	G	A
554907	A	G
555177	G	T
555204	C	T
556013	C	T
556072	G	A
556105	T	C
556137	T	A
556185	G	C
556210	C	T
556248	T	C
556371	A	G
556778	A	C
556866	T	C
556890	C	A
556969	G	A
599665	C	T
599898	G	T
600138	A	G
600454	T	C
601198	C	A
601220	G	A
601562	G	A
601596	G	A
601832	A	G
602249	G	A
602313	C	T
603152	A	G
603167	G	A
603383	C	T
603581	G	A
603677	G	A
603698	A	T
603713	A	T
603824	C	T
603839	G	A
603911	C	A
604225	T	C
604513	C	T
604649	A	C
604662	A	T
637478	G	T
637572	C	T
637590	A	G
637829	A	G
637850	C	T
637912	T	C
638105	C	G
638120	C	T
638374	C	T
638429	A	G
638524	C	T
638632	A	T
638904	C	T
639152	G	A
639299	G	A
639599	C	T
639897	G	A
639971	G	T
639992	C	T
640007	C	T
640040	T	C
640217	C	T
640836	T	C
640911	C	T
640946	G	C
640968	G	C
656131	T	A
656409	C	T
656661	C	T
656709	C	T
656730	G	T
656898	C	T
656931	T	A
657191	G	A
657265	C	T
657704	G	T
657732	A	T
657909	C	A
658120	C	T
658175	T	G
658307	C	T
658355	G	A
658662	A	G
658679	C	T
658795	C	A
658831	A	C
658984	G	A
658999	C	T
659236	G	A
659252	C	T
664072	C	T
664167	C	T
667315	C	T
667498	G	A
667885	G	A
667923	C	T
668011	G	A
668158	G	A
668327	C	A
668960	C	A
669247	G	A
669391	T	A
669769	G	A
669788	G	T
670301	A	T
670352	G	A
670652	A	G
671391	A	G
671454	T	G
671601	G	A
671652	C	T
671709	C	T
671990	C	T
672117	C	T
672138	C	A
672414	A	G
672507	A	G
673020	C	T
673282	G	A
673335	G	A
673524	G	A
673596	C	T
673956	A	G
674146	A	G
674192	C	T
674429	C	T
674498	G	A
674573	T	C
685658	C	A
685839	G	A
686036	G	A
686409	C	T
686460	G	A
686818	C	T
686851	A	G
686978	T	A
688833	T	C
689109	G	A
689634	A	G
690072	G	A
690100	G	T
690144	C	T
690171	G	A
690471	C	T
690504	A	G
690582	C	T
690618	A	G
690735	A	G
690801	A	G
690849	A	G
690915	C	T
691159	G	T
691291	C	T
691367	G	A
691490	C	T
692110	T	C
692124	G	A
692191	A	G
692362	G	A
692666	A	G
693099	C	T
693645	G	A
693897	C	T
693987	A	G
694071	G	A
694219	C	T
694316	G	T
694361	G	T
694992	A	G
695337	C	T
695656	C	T
697012	G	A
697033	G	T
697201	T	C
697480	A	G
697648	T	G
699444	G	A
699484	C	G
699663	G	A
699849	A	G
699964	C	T
700041	G	A
700299	T	C
700329	G	A
700548	G	A
700692	G	A
700728	G	A
700752	C	T
700979	T	C
701003	G	A
701087	G	A
701396	G	A
701938	G	A
701958	T	C
702231	G	T
702526	G	A
702636	C	T
702671	A	G
702700	C	T
702796	G	A
702877	G	A
702894	C	T
702957	G	C
703130	G	T
703160	G	A
703196	C	A
703241	A	G
703652	C	A
703673	G	A
703934	T	C
704504	T	C
705261	C	T
705414	G	C
705573	A	T
707579	G	A
707601	C	T
707616	A	T
707691	C	A
709471	A	G
709624	C	T
709955	A	G
712482	T	C
712659	C	T
712703	A	T
712741	T	C
713356	C	T
713684	G	T
713716	C	T
713833	A	T
714079	C	T
714115	C	T
714277	T	C
714373	T	C
714391	G	A
720714	G	A
720924	C	T
720942	C	T
722175	C	T
722225	G	A
722375	C	T
722725	C	T
739756	A	C
739863	C	T
740389	C	T
740406	T	C
740450	C	T
740658	G	A
740672	C	A
740706	T	C
741363	A	G
741378	C	T
741606	C	T
741681	A	G
741798	G	T
741916	G	A
742043	C	T
742121	G	A
742136	G	A
742509	C	T
742637	T	A
742688	A	G
742709	T	C
742752	G	A
742778	T	A
742890	T	C
743024	G	T
743385	C	T
743426	C	T
743789	G	C
743804	G	T
744474	C	T
745244	C	T
745472	C	T
746185	G	A
752714	C	A
752855	G	A
752954	A	C
752987	A	G
753040	G	A
753221	G	A
753305	C	T
753323	A	G
753404	C	T
753557	T	A
753653	A	G
753666	G	T
753716	G	A
753907	C	T
753945	T	G
754329	A	T
754347	C	A
754463	A	G
754645	G	A
756545	G	A
756707	G	A
756746	G	A
756833	C	A
757100	C	T
757118	C	T
757142	C	T
757285	G	A
757347	C	T
757460	T	C
757568	G	A
758092	C	A
758255	C	A
758268	C	T
758423	C	T
758492	C	T
758538	T	C
758621	C	T
758639	G	T
759059	T	C
759341	G	A
759450	C	G
759569	C	T
759656	G	A
759815	G	A
759935	T	C
760151	T	C
760292	T	A
760484	G	A
760627	G	A
760694	A	G
760712	C	T
760843	T	G
760945	G	C
761344	C	T
761371	C	T
761455	C	T
761780	C	T
761876	C	T
761972	T	C
762217	C	G
762234	C	T
762269	T	G
762320	G	A
762500	C	T
762518	C	T
762785	C	T
763214	C	T
763263	G	C
763376	G	A
763417	C	T
763453	C	T
763684	C	T
763837	G	A
763870	A	G
763999	G	T
764267	A	C
770438	C	T
770776	G	C
770896	C	T
771041	C	T
771121	G	A
771151	C	A
771284	A	G
771370	T	C
771389	C	T
771491	C	T
771520	G	A
771630	G	A
772021	C	T
772226	A	T
772378	C	T
772504	C	T
772519	C	A
773493	A	G
806794	A	G
807644	G	A
807779	T	C
807964	G	A
808097	T	C
808590	A	C
808603	A	G
808743	C	T
808786	C	A
810195	A	G
811335	C	T
811888	A	G
812697	A	T
812802	A	G
812844	G	A
813393	A	G
813408	A	G
813459	T	C
814269	C	T
814317	T	C
814377	A	G
814446	C	T
814543	C	T
814692	G	A
814716	G	A
815768	A	T
815881	G	A
816135	A	T
816166	G	A
816179	C	T
816289	C	T
816329	C	T
816598	G	A
816896	T	G
817052	C	T
817187	G	A
817250	C	T
817442	C	T
817460	A	C
817942	C	T
818062	C	T
818083	G	A
819451	T	C
821083	G	A
821727	T	G
821763	C	A
822258	T	A
822281	C	T
822846	C	T
822894	C	T
823190	A	G
823547	C	T
823581	A	T
824001	T	C
824018	C	T
824237	A	G
824423	A	C
824441	G	A
824591	G	A
824935	C	T
825194	A	G
825286	A	G
825729	T	C
826098	G	A
826187	C	A
826636	C	T
826918	C	A
828317	C	T
828353	C	T
828959	C	T
828983	C	T
829747	C	T
829980	C	T
830094	T	C
830108	C	A
832255	A	G
832306	C	A
832407	G	A
832436	A	G
833223	T	C
833261	T	C
834650	C	T
834665	C	T
834818	G	A
835034	G	A
835517	A	G
836194	T	A
836912	G	A
837052	T	A
837891	G	A
837912	C	T
838173	G	A
838188	C	T
838541	G	A
838562	G	A
838808	C	T
839192	A	G
839218	T	C
839791	T	C
839804	G	A
839838	G	A
839879	A	C
840144	A	G
840161	C	T
840409	C	T
840494	G	A
840995	G	A
841097	T	C
841285	C	T
841537	T	A
841603	C	T
841619	C	T
841770	C	G
842293	G	A
842616	T	G
843141	G	T
843258	C	T
843635	C	T
844380	T	C
844723	T	C
844979	C	T
845171	G	C
845207	A	G
845279	T	C
845450	T	C
845525	G	A
845754	A	G
845779	A	C
845931	C	T
846055	G	A
846202	T	A
846859	C	T
846874	A	G
846896	C	T
846913	G	A
847063	A	C
847184	G	A
847725	C	T
847742	G	A
848178	T	C
848192	G	A
848439	A	T
848598	C	T
849278	C	T
849360	A	T
849433	C	T
849454	T	C
849582	C	T
849596	C	T
849774	G	A
849888	C	T
849993	T	G
850195	T	C
850256	A	T
850282	C	T
850435	A	C
850528	A	G
850867	T	A
850933	G	T
850957	C	T
850973	T	C
851176	C	T
851248	A	G
851329	A	G
851459	G	A
851494	C	T
851713	G	A
851739	G	A
851800	T	G
851937	T	A
852158	C	T
852204	C	T
852377	T	G
852516	T	G
852675	T	A
852705	G	A
852725	A	T
852992	C	T
853010	C	A
853076	C	A
853250	G	A
853284	C	G
853526	C	A
854221	A	G
854374	G	A
854569	A	G
854812	C	A
855151	G	A
855458	G	A
855777	C	T
855797	C	G
856004	C	T
856082	C	T
858886	A	G
859093	T	C
859225	G	A
861848	G	A
862675	T	A
864160	T	A
864979	A	G
865600	G	T
865729	A	C
865805	C	T
865820	T	C
866006	T	C
866361	T	C
866403	C	T
[truncated: 7,986 more rows]
